# Supplementary material for: The effects of tissue fixation on sequencing and transcript abundance of nucleic acids from microdissected liver samples of smallmouth bass (Micropterus dolomieu)
Source: PLoS One. 2020 Aug 10;15(8):e0236104. doi: 10.1371/journal.pone.0236104 (PMC7416921; doi:10.1371/journal.pone.0236104)
Supplement: S1 Table — (CSV) [file pone.0236104.s001.csv]

Sample	Fixative	40S Ribosomal Protein S12*	Elongation Factor 1 Alpha*	Eukaryotic Translation Initiaion Factor 3D*	Ribosomal Protein L8*	17-beta Hydroxysteroid Dehydrogenase	Androgen Receptor Alpha	Androgen Receptor Beta	Apolipoprotein A1	Arginase	Aryl Hydrocarbon Receptor	B-cell Lymphoma 2	C-reactive Protein-like	Complement C3	Cytochrome P450, Family 1, Subfamily A	Cytochrome P450, Family 3, Subfamily A	Catalase	Catenin B	Choriogenin	Epidermal Growth Factor Receptor	Epoxide Hydrolase 1	Estrogen Receptor Alpha	Estrogen Receptor Beta 1	Estrogen Receptor Beta 2	Glucocorticoid Receptor	Glucokinase	Glutathione Peroxidase 1	Glucocorticoid Reductase	Glutathione S-Transferase Theta-1	Heat Shock Protein 70	Heat Shock Protein 71	Heat Shock Protein 90B	Heme Oxygenase 1B	Hepcidin 1	Hepcidin 2	Hypoxanthine Phosphoribosyltransferase 1	Insulin-like Growth Factor 1	Metallothionein	Peroxisome Proliferator-activated Receptor	Proliferating Cell Nuclear Antigen	Superoxide Dismutase	Tata Box Binding Protein	Thyroid Hormone Receptor Beta	Transferrin	Transforming Growth Factor B	Type I Deiodinase	Type II Deiodinase	Vitellogenin	Warm Temperature Acclimation Protein 65
NBF1-24HR	NBF	2782.22	20532.93	983.89	2573.35	53.30	31.23	116.13	113190.50	48.21	12.55	17.64	21.04	37714.76	525.39	579.73	827.66	97.45	486.33	41.42	161.98	56.70	39.72	158.59	131.42	19.34	10.85	36.32	1496.73	77.08	4697.73	1800.69	17.64	41.42	163.68	83.87	391.23	3400.35	55.00	15.94	88.96	24.43	145.00	48851.19	38.02	43.11	17.64	14.25	100.85
NBF2-24HR	NBF	1719.68	22960.49	1438.10	2547.22	86.10	32.37	141.99	127064.55	152.74	15.17	38.82	221.52	28976.79	1756.22	531.04	1107.09	247.31	73.21	38.82	301.05	23.77	94.70	81.81	105.45	2.15	129.09	109.75	2121.63	135.54	8241.10	3260.83	107.60	40.97	122.64	135.54	320.39	8011.11	94.70	75.36	365.53	34.52	144.14	72573.98	223.67	40.97	17.32	28.07	83.95
NBF3-24HR	NBF	2245.83	18961.89	1384.41	2453.38	58.53	49.09	67.24	117117.46	61.43	13.53	36.03	25.87	29867.91	547.66	335.02	616.60	57.08	25372.12	12.08	159.40	363.33	74.49	130.37	90.46	7.00	44.74	33.85	1153.63	31.68	4211.06	1597.77	17.16	30.95	3227.72	78.85	295.11	2395.32	77.40	7.00	176.82	33.13	121.67	65139.73	26.60	25.15	23.69	123945.70	60.71
NBF4-24HR	NBF	2527.59	20655.23	1008.09	2748.22	153.87	166.31	73.53	93140.92	42.99	5.65	89.37	7.91	9884.10	1417.66	506.87	505.74	95.03	63081.30	24.88	222.88	633.59	98.43	98.43	69.01	92.77	89.37	27.15	1312.44	29.41	2950.74	1340.73	28.28	42.99	74.67	175.36	156.13	7945.97	84.85	151.60	320.18	47.51	107.48	24235.05	22.62	27.15	14.70	415106.34	148.21
NBF5-24HR	NBF	1844.40	23863.74	1366.39	2405.01	48.88	43.93	189.38	131229.36	70.76	19.93	16.40	20.63	30549.46	1073.38	711.87	901.80	84.18	50.99	15.69	179.50	12.87	58.05	165.38	96.18	1.00	65.11	24.16	2143.06	39.70	9489.67	3124.49	15.69	19.93	84.18	81.35	575.60	9578.63	33.34	14.28	174.56	24.87	149.84	60117.34	34.75	65.82	41.11	17.81	158.32
	Mean	2223.94	21394.86	1236.18	2545.44	80.14	64.59	117.65	116348.56	75.23	13.37	39.65	59.39	27398.60	1064.06	532.91	791.78	116.21	17812.79	26.58	204.96	218.05	73.08	126.92	98.50	24.45	67.83	46.25	1645.50	62.68	5918.06	2224.90	37.27	35.25	734.58	110.99	347.69	6266.28	69.06	52.84	225.21	32.89	133.63	54183.46	69.13	40.44	22.89	107822.43	110.41
	SEM	200.34	887.58	98.84	59.20	19.54	25.66	22.61	6653.68	19.98	2.31	13.25	40.64	4645.95	240.94	60.85	106.14	33.55	12322.26	5.92	26.58	122.40	11.07	16.34	10.18	17.39	20.01	16.03	206.07	20.14	1252.22	402.33	17.72	4.38	623.48	19.23	68.57	1414.84	11.07	27.58	51.08	4.20	8.15	8422.60	38.73	7.29	4.79	80482.12	18.69
	Min	1719.68	18961.89	983.89	2405.01	48.88	31.23	67.24	93140.92	42.99	5.65	16.40	7.91	9884.10	525.39	335.02	505.74	57.08	50.99	12.08	159.40	12.87	39.72	81.81	69.01	1.00	10.85	24.16	1153.63	29.41	2950.74	1340.73	15.69	19.93	74.67	78.85	156.13	2395.32	33.34	7.00	88.96	24.43	107.48	24235.05	22.62	25.15	14.70	14.25	60.71
	Max	2782.22	23863.74	1438.10	2748.22	153.87	166.31	189.38	131229.36	152.74	19.93	89.37	221.52	37714.76	1756.22	711.87	1107.09	247.31	63081.30	41.42	301.05	633.59	98.43	165.38	131.42	92.77	129.09	109.75	2143.06	135.54	9489.67	3260.83	107.60	42.99	3227.72	175.36	575.60	9578.63	94.70	151.60	365.53	47.51	149.84	72573.98	223.67	65.82	41.11	415106.34	158.32
NBF1-48HR	NBF	1797.19	25139.13	1463.65	2187.29	80.72	10.50	141.19	152764.00	70.97	12.45	14.41	35.86	41507.95	593.71	578.11	983.82	109.98	431.82	39.76	178.25	43.66	61.22	100.23	147.04	1.95	51.47	30.01	1728.92	57.32	9975.74	3874.50	14.41	43.66	137.29	72.92	441.57	4364.08	67.07	18.31	150.94	20.26	176.30	52249.50	22.21	28.06	18.31	20.26	61.22
NBF2-48HR	NBF	1987.78	23980.57	1372.52	2210.75	71.44	22.05	137.76	146309.02	91.20	16.41	27.69	12.17	38907.72	1704.14	480.67	1064.89	101.07	144.82	34.75	236.54	54.51	116.60	88.37	125.06	1.41	17.82	40.39	2354.68	36.16	9479.58	2752.63	17.82	62.97	116.60	84.14	386.13	11321.14	98.25	20.64	294.40	17.82	118.01	67513.16	26.28	74.26	10.76	16.41	125.06
NBF3-48HR	NBF	1820.73	23122.32	1402.22	2450.16	50.86	38.89	60.84	120734.39	66.17	8.95	37.56	13.60	31541.83	610.43	331.65	611.76	56.19	21458.92	12.94	102.76	339.63	66.83	96.11	65.50	1.00	63.51	19.59	1164.02	29.57	7854.90	2621.83	17.60	27.58	3046.99	82.14	321.67	2398.93	62.17	11.61	149.34	20.26	84.13	72287.32	21.59	26.91	12.27	127742.66	91.45
NBF4-48HR	NBF	2301.83	22911.45	1077.89	2544.42	126.69	174.66	67.76	111194.15	32.12	4.71	54.05	15.67	10794.03	1945.47	463.86	594.07	86.95	69521.24	10.19	221.26	737.98	117.10	117.10	73.24	49.94	92.43	28.01	1361.60	37.60	3653.23	1635.72	45.83	12.93	34.86	178.78	185.63	6861.79	84.20	163.70	289.79	47.20	99.28	26446.21	17.05	23.90	14.30	443851.03	156.85
NBF5-48HR	NBF	1988.91	23486.13	1343.88	2304.09	46.50	28.78	176.60	132457.14	61.16	13.51	19.62	20.84	28866.85	1103.22	719.62	816.13	80.70	64.21	14.12	163.16	31.23	60.55	135.68	113.69	1.00	50.77	31.23	2130.01	37.95	9567.36	2922.24	9.24	32.45	82.54	92.31	580.35	6433.85	48.33	13.51	145.45	26.34	121.02	53412.07	27.56	62.38	28.17	31.84	136.29
	Mean	1979.29	23727.92	1332.03	2339.34	75.24	54.98	116.83	132691.74	64.32	11.21	30.67	19.63	30323.68	1191.39	514.78	814.13	86.98	18324.20	22.35	180.39	241.40	84.46	107.50	104.91	11.06	55.20	29.85	1747.85	39.72	8106.16	2761.38	20.98	35.92	683.66	102.06	383.07	6275.96	72.00	45.55	205.98	26.38	119.75	54381.65	22.94	43.10	16.76	114332.44	114.17
	SEM	90.14	396.69	66.56	69.01	14.34	30.27	22.52	7724.98	9.53	2.02	7.03	4.32	5402.72	276.95	64.52	95.15	9.26	13444.36	6.17	23.61	136.83	13.27	8.47	15.51	9.72	12.01	3.33	224.13	4.65	1170.65	357.18	6.40	8.37	591.09	19.43	65.23	1491.79	8.72	29.58	35.17	5.39	15.64	7996.64	1.86	10.49	3.12	86012.32	16.95
	Min	1797.19	22911.45	1077.89	2187.29	46.50	10.50	60.84	111194.15	32.12	4.71	14.41	12.17	10794.03	593.71	331.65	594.07	56.19	64.21	10.19	102.76	31.23	60.55	88.37	65.50	1.00	17.82	19.59	1164.02	29.57	3653.23	1635.72	9.24	12.93	34.86	72.92	185.63	2398.93	48.33	11.61	145.45	17.82	84.13	26446.21	17.05	23.90	10.76	16.41	61.22
	Max	2301.83	25139.13	1463.65	2544.42	126.69	174.66	176.60	152764.00	91.20	16.41	54.05	35.86	41507.95	1945.47	719.62	1064.89	109.98	69521.24	39.76	236.54	737.98	117.10	135.68	147.04	49.94	92.43	40.39	2354.68	57.32	9975.74	3874.50	45.83	62.97	3046.99	178.78	580.35	11321.14	98.25	163.70	294.40	47.20	176.30	72287.32	27.56	74.26	28.17	443851.03	156.85
NBF1-1WK	NBF	2230.97	20136.29	1278.63	2518.07	36.86	18.19	141.90	152924.14	43.86	20.52	15.85	29.86	29855.71	407.99	400.99	795.46	62.54	471.01	27.52	202.59	25.19	46.20	137.23	125.56	2.33	41.53	36.86	1262.29	76.54	5111.32	2027.90	18.19	36.86	188.58	132.56	246.94	3136.62	92.88	2.33	153.57	15.85	71.87	44325.15	20.52	25.19	34.53	20.52	81.21
NBF2-1WK	NBF	2807.97	18911.91	992.07	2745.46	49.75	20.06	98.19	96157.69	49.75	1.56	2.87	1.56	20696.54	752.98	227.90	549.82	59.12	98.19	23.18	171.64	24.74	81.00	48.18	82.56	1.56	13.80	24.74	1123.34	40.37	7921.22	1928.15	1.56	30.99	56.00	38.81	256.03	5769.34	73.19	1.56	132.57	5.99	34.12	34682.99	12.24	51.31	18.49	12.24	71.63
NBF3-1WK	NBF	2843.58	16033.61	1208.01	2626.15	41.21	22.79	69.22	99760.55	25.73	3.62	25.00	17.63	20219.47	304.35	194.53	372.16	30.89	16150.80	19.10	72.91	181.99	63.33	75.86	48.58	1.41	38.26	16.89	662.57	53.74	3520.96	1219.06	13.20	9.52	2570.13	69.22	179.78	2323.94	65.54	5.10	121.55	22.05	28.68	49787.38	9.52	16.89	13.94	90477.80	30.89
NBF4-1WK	NBF	3896.37	18443.41	718.55	2801.10	84.52	129.26	39.79	90154.28	30.53	4.31	30.53	5.85	5894.08	604.39	257.30	363.74	53.67	34918.74	18.19	112.29	319.01	89.15	66.01	50.59	18.19	84.52	18.19	1016.28	24.36	4226.50	1074.90	19.73	22.82	35.16	82.98	161.66	7191.44	70.64	45.96	244.96	35.16	38.25	16865.29	18.19	16.65	12.02	300554.09	110.75
NBF5-1WK	NBF	2505.74	20066.33	1082.91	2656.37	21.58	21.58	153.67	107912.53	35.49	8.45	12.31	16.18	18502.92	650.35	462.65	542.21	54.80	42.44	12.31	92.65	13.09	47.07	89.56	87.24	1.00	47.85	20.81	1593.49	40.90	10698.21	2352.03	14.63	19.27	71.79	46.30	520.58	5641.06	43.21	10.77	131.27	7.68	47.07	43050.97	13.09	50.16	31.63	10.00	81.06
	Mean	2856.93	18718.31	1056.03	2669.43	46.78	42.38	100.55	109381.84	37.07	7.69	17.31	14.22	19033.74	544.01	308.67	524.68	52.20	10336.24	20.06	130.42	112.80	65.35	83.37	78.91	4.90	45.19	23.50	1131.59	47.18	6295.64	1720.41	13.46	23.89	584.33	73.97	273.00	4812.48	69.09	13.14	156.78	17.35	44.00	37742.36	14.71	32.04	22.12	78214.93	75.11
	SEM	282.68	746.61	97.81	49.03	10.48	21.73	21.46	11258.86	4.36	3.40	4.85	4.95	3835.48	82.02	52.16	78.56	5.56	6878.27	2.55	24.46	60.28	8.71	15.06	14.11	3.33	11.40	3.60	152.28	8.69	1330.56	245.43	3.20	4.73	497.16	16.64	64.56	901.75	7.96	8.36	22.65	5.31	7.59	5752.43	2.02	7.79	4.62	58279.98	12.87
	Min	2230.97	16033.61	718.55	2518.07	21.58	18.19	39.79	90154.28	25.73	1.56	2.87	1.56	5894.08	304.35	194.53	363.74	30.89	42.44	12.31	72.91	13.09	46.20	48.18	48.58	1.00	13.80	16.89	662.57	24.36	3520.96	1074.90	1.56	9.52	35.16	38.81	161.66	2323.94	43.21	1.56	121.55	5.99	28.68	16865.29	9.52	16.65	12.02	10.00	30.89
	Max	3896.37	20136.29	1278.63	2801.10	84.52	129.26	153.67	152924.14	49.75	20.52	30.53	29.86	29855.71	752.98	462.65	795.46	62.54	34918.74	27.52	202.59	319.01	89.15	137.23	125.56	18.19	84.52	36.86	1593.49	76.54	10698.21	2352.03	19.73	36.86	2570.13	132.56	520.58	7191.44	92.88	45.96	244.96	35.16	71.87	49787.38	20.52	51.31	34.53	300554.09	110.75
NBF1-2WK	NBF	2485.33	21087.76	1074.32	2568.85	61.12	3.98	118.26	141753.05	65.52	10.57	12.77	6.18	33393.42	425.96	494.09	847.94	72.11	256.73	3.98	157.83	32.55	36.95	127.06	105.08	2.20	32.55	23.76	1327.07	43.54	6140.32	2149.06	2.20	21.56	94.09	63.32	357.83	2032.58	56.73	3.98	131.45	17.16	45.74	50123.30	8.37	30.35	6.18	6.18	63.32
NBF2-2WK	NBF	2828.64	18307.31	1069.42	2611.79	66.11	9.61	93.60	118518.59	30.99	6.56	8.08	1.53	21318.75	744.15	276.85	615.87	69.17	113.45	15.72	151.63	15.72	67.64	53.90	58.48	1.53	29.46	15.72	1289.32	50.84	6762.44	2168.93	1.98	17.25	43.21	55.42	263.11	5253.67	72.22	14.19	185.23	9.61	27.94	41354.28	18.77	40.15	6.56	17.25	52.37
NBF3-2WK	NBF	3811.95	15238.09	826.31	3013.46	29.99	6.13	47.35	82571.20	21.31	2.17	6.13	2.17	17184.40	186.22	142.82	266.50	25.65	11825.00	3.96	56.03	177.54	40.84	47.35	51.69	2.17	45.18	10.47	624.52	2.17	3477.80	1182.16	2.17	10.47	1839.60	38.67	201.41	1718.10	36.50	3.96	82.07	8.30	14.81	44382.80	6.13	12.64	2.17	80164.91	21.31
NBF4-2WK	NBF	2723.51	19466.55	919.53	2966.89	139.23	142.94	70.49	107456.69	44.48	5.46	48.19	18.47	8111.31	1237.22	440.20	425.34	81.64	50489.11	16.61	120.65	416.05	77.92	89.07	61.20	57.48	107.65	9.18	1311.54	16.61	3594.85	1462.03	14.75	7.32	46.34	105.79	248.84	7280.85	90.92	133.66	360.31	37.05	35.19	22922.17	22.18	14.75	9.18	373474.47	94.64
NBF5-2WK	NBF	2957.21	19327.06	911.43	2776.62	21.06	12.07	104.61	82766.98	29.14	8.48	10.28	10.28	16005.47	313.95	327.43	418.18	48.91	32.74	14.77	82.15	28.25	26.45	50.71	76.76	1.00	39.93	22.85	1074.05	46.21	8594.12	1623.00	10.28	16.57	51.61	44.42	302.27	6258.13	27.35	1.29	75.86	10.28	29.14	25718.67	18.36	39.03	18.36	11.17	89.34
	Mean	2961.33	18685.35	960.20	2787.52	63.50	34.95	86.86	106613.30	38.29	6.65	17.09	7.73	19202.67	581.50	336.28	514.77	59.50	12543.41	11.01	113.66	134.02	49.96	73.62	70.64	12.88	50.95	16.40	1125.30	31.87	5713.91	1717.04	6.28	14.63	414.97	61.52	274.69	4508.67	56.74	31.42	166.98	16.48	30.56	36900.24	14.76	27.38	8.49	90734.80	64.20
	SEM	226.31	970.06	48.43	90.01	20.82	27.03	12.60	11233.70	7.76	1.42	7.85	3.11	4142.28	188.21	61.94	100.05	10.00	9752.89	2.89	19.69	76.46	9.75	15.33	9.54	11.15	14.44	3.03	133.36	9.53	976.41	193.75	2.64	2.54	356.28	11.86	26.31	1122.92	11.58	25.66	52.19	5.37	5.04	5343.64	3.16	5.85	2.71	72369.05	13.30
	Min	2485.33	15238.09	826.31	2568.85	21.06	3.98	47.35	82571.20	21.31	2.17	6.13	1.53	8111.31	186.22	142.82	266.50	25.65	32.74	3.96	56.03	15.72	26.45	47.35	51.69	1.00	29.46	9.18	624.52	2.17	3477.80	1182.16	1.98	7.32	43.21	38.67	201.41	1718.10	27.35	1.29	75.86	8.30	14.81	22922.17	6.13	12.64	2.17	6.18	21.31
	Max	3811.95	21087.76	1074.32	3013.46	139.23	142.94	118.26	141753.05	65.52	10.57	48.19	18.47	33393.42	1237.22	494.09	847.94	81.64	50489.11	16.61	157.83	416.05	77.92	127.06	105.08	57.48	107.65	23.76	1327.07	50.84	8594.12	2168.93	14.75	21.56	1839.60	105.79	357.83	7280.85	90.92	133.66	360.31	37.05	45.74	50123.30	22.18	40.15	18.36	373474.47	94.64
PG1-24HR	PG	1639.67	24708.15	1441.50	2476.71	63.82	36.01	153.35	163680.50	57.74	17.75	25.58	17.75	29757.31	567.08	612.28	972.13	86.42	460.17	16.88	225.49	32.53	72.51	200.28	133.36	15.15	39.48	43.83	1833.50	31.66	8156.04	3100.79	17.75	29.92	111.63	89.90	372.38	4338.53	65.56	11.67	103.80	29.92	255.04	57489.89	36.87	49.91	27.31	21.23	77.73
PG2-24HR	PG	1956.08	21491.58	1388.66	2477.63	76.28	34.86	109.57	101951.31	71.84	17.10	30.42	12.66	23629.55	887.83	357.40	841.22	97.74	102.92	22.28	238.30	37.81	108.83	112.53	121.41	1.00	24.50	26.72	1607.64	33.38	8539.42	2855.66	6.00	22.28	39.29	95.52	406.97	7663.52	99.96	13.40	120.67	25.24	162.10	50520.74	26.72	52.61	23.76	14.88	75.54
PG3-24HR	PG	2256.58	14440.23	1540.55	2881.29	43.90	39.44	69.51	40241.83	39.44	10.49	51.69	3.81	15063.83	204.25	185.32	295.57	47.24	15185.21	12.72	122.96	386.88	86.21	140.78	72.85	8.26	27.19	34.99	576.19	6.04	3854.56	2224.28	3.81	27.19	743.22	58.37	282.20	1805.58	58.37	1.58	30.53	22.74	195.34	35912.24	11.60	21.63	3.81	72464.32	36.10
PG4-24HR	PG	3487.11	17368.73	858.18	2782.76	145.37	167.12	92.21	71399.53	33.01	8.85	70.47	6.43	6811.93	1116.72	550.10	399.08	110.33	57050.35	18.52	194.90	818.31	88.59	136.91	95.84	25.76	99.46	31.80	1102.22	17.31	2802.09	1291.90	16.10	13.68	33.01	181.62	209.40	7596.02	113.96	173.16	211.82	43.89	152.62	25178.20	29.39	18.52	10.06	295629.41	142.95
PG5-24HR	PG	1946.79	22905.43	1351.82	2399.44	50.11	41.77	225.75	128710.16	59.13	15.39	16.09	9.84	26539.82	833.91	611.75	785.31	75.10	60.52	9.84	177.85	15.39	82.04	181.32	111.20	1.00	52.88	30.67	1785.72	16.09	7482.03	2934.01	2.20	20.95	41.08	88.29	581.20	5831.10	57.05	11.92	89.68	18.86	182.01	54785.98	14.70	59.13	23.72	9.84	123.70
	Mean	2257.25	20182.82	1316.14	2603.57	75.90	63.84	130.08	101196.67	52.23	13.92	38.85	10.10	20360.49	721.96	463.37	658.66	83.37	14571.83	16.05	191.90	258.18	87.64	154.36	106.93	10.23	48.70	33.60	1381.05	20.90	6166.83	2481.33	9.17	22.80	193.65	102.74	370.43	5446.95	78.98	42.35	111.30	28.13	189.42	44777.41	23.86	40.36	17.73	73627.94	91.20
	SEM	322.57	1877.51	118.81	95.62	18.25	25.85	27.58	21523.42	7.06	1.79	9.82	2.43	4176.06	156.19	83.74	131.69	10.76	11008.79	2.18	20.30	156.32	5.97	15.93	10.51	4.69	13.65	2.88	239.31	5.14	1182.88	332.38	3.23	2.80	138.14	20.76	63.04	1099.26	11.73	32.77	29.36	4.33	18.02	6154.20	4.70	8.43	4.56	57246.16	18.97
	Min	1639.67	14440.23	858.18	2399.44	43.90	34.86	69.51	40241.83	33.01	8.85	16.09	3.81	6811.93	204.25	185.32	295.57	47.24	60.52	9.84	122.96	15.39	72.51	112.53	72.85	1.00	24.50	26.72	576.19	6.04	2802.09	1291.90	2.20	13.68	33.01	58.37	209.40	1805.58	57.05	1.58	30.53	18.86	152.62	25178.20	11.60	18.52	3.81	9.84	36.10
	Max	3487.11	24708.15	1540.55	2881.29	145.37	167.12	225.75	163680.50	71.84	17.75	70.47	17.75	29757.31	1116.72	612.28	972.13	110.33	57050.35	22.28	238.30	818.31	108.83	200.28	133.36	25.76	99.46	43.83	1833.50	33.38	8539.42	3100.79	17.75	29.92	743.22	181.62	581.20	7663.52	113.96	173.16	211.82	43.89	255.04	57489.89	36.87	59.13	27.31	295629.41	142.95
PG1-48HR	PG	1636.76	23088.19	1461.92	2618.11	55.65	26.76	154.46	115506.44	54.89	19.16	21.44	15.36	27904.49	415.96	391.63	818.08	86.05	263.93	15.36	199.31	17.64	95.17	179.55	133.18	41.20	63.25	45.76	1433.04	35.88	7497.51	2832.47	10.80	38.92	484.37	104.29	311.06	3974.22	60.97	10.80	64.77	27.52	233.52	64199.37	35.12	63.25	35.88	19.92	114.18
PG2-48HR	PG	1786.53	22698.96	1407.70	2533.73	88.50	30.11	127.44	121752.26	55.56	13.63	34.60	6.15	26042.62	1120.20	380.49	867.14	100.48	109.47	13.63	215.78	25.61	104.97	104.97	133.42	3.15	24.12	27.11	1740.12	55.56	9337.83	3204.55	7.64	40.59	72.03	69.04	429.91	11413.20	110.96	15.13	133.42	19.62	172.36	55579.96	19.62	52.57	25.61	24.12	84.01
PG3-48HR	PG	2202.09	18651.66	1222.41	2880.82	69.85	50.65	76.26	81606.98	76.26	12.23	50.65	6.40	23050.60	383.61	268.35	511.67	57.05	18779.73	12.23	82.66	364.40	114.68	95.47	127.48	6.40	25.03	37.84	870.24	18.63	5160.32	1811.50	6.40	37.84	2919.24	140.29	319.58	2387.78	133.89	6.40	82.66	37.84	140.29	66924.66	25.03	25.03	50.65	98338.30	69.85
PG4-48HR	PG	2938.77	17356.98	853.23	3323.40	142.73	191.88	82.90	84116.68	34.82	8.11	75.42	2.77	8057.53	1234.65	512.40	458.98	98.93	58939.56	8.11	229.28	867.12	107.48	134.19	77.56	71.15	79.70	12.39	1187.64	12.39	2698.37	1300.89	26.28	15.59	39.10	151.28	223.93	8843.88	130.98	154.49	201.50	42.30	130.98	25729.05	12.39	14.52	7.05	341908.38	118.16
PG5-48HR	PG	1834.00	23071.47	1446.69	2362.86	49.02	55.71	184.44	121215.05	99.73	11.68	26.73	20.04	28096.49	896.65	659.80	774.05	74.66	58.50	7.78	197.82	17.81	76.33	174.41	96.95	1.65	34.53	34.53	1807.81	30.63	8395.44	3162.56	6.67	24.50	65.74	96.95	522.71	4759.73	41.22	12.80	102.52	20.04	173.30	54414.16	27.85	60.17	33.42	18.93	173.30
	Mean	2079.63	20973.45	1278.39	2743.78	81.15	71.02	125.10	104839.48	64.25	12.96	41.77	10.14	22630.35	810.21	442.53	685.98	83.43	15630.24	11.42	184.97	258.52	99.73	137.72	113.72	24.71	45.33	31.53	1407.77	30.62	6617.89	2462.39	11.56	31.49	716.10	112.37	361.44	6275.76	95.60	39.92	116.97	29.46	170.09	53369.44	24.00	43.11	30.52	88061.93	111.90
	SEM	234.04	1231.27	114.59	167.30	16.82	30.73	20.68	9047.57	11.03	1.80	9.75	3.24	3754.21	176.23	66.66	83.65	8.10	11412.96	1.50	26.22	166.10	6.63	17.27	11.28	13.71	11.14	5.64	174.43	7.50	1200.39	384.11	3.76	4.90	556.94	14.96	51.91	1668.84	18.85	28.68	24.01	4.61	17.97	7317.79	3.83	9.82	7.13	66256.04	17.83
	Min	1636.76	17356.98	853.23	2362.86	49.02	26.76	76.26	81606.98	34.82	8.11	21.44	2.77	8057.53	383.61	268.35	458.98	57.05	58.50	7.78	82.66	17.64	76.33	95.47	77.56	1.65	24.12	12.39	870.24	12.39	2698.37	1300.89	6.40	15.59	39.10	69.04	223.93	2387.78	41.22	6.40	64.77	19.62	130.98	25729.05	12.39	14.52	7.05	18.93	69.85
	Max	2938.77	23088.19	1461.92	3323.40	142.73	191.88	184.44	121752.26	99.73	19.16	75.42	20.04	28096.49	1234.65	659.80	867.14	100.48	58939.56	15.36	229.28	867.12	114.68	179.55	133.42	71.15	79.70	45.76	1807.81	55.56	9337.83	3204.55	26.28	40.59	2919.24	151.28	522.71	11413.20	133.89	154.49	201.50	42.30	233.52	66924.66	35.12	63.25	50.65	341908.38	173.30
PG1-1WK	PG	2075.35	20042.70	1291.32	2692.81	43.07	18.64	109.71	76898.76	43.07	20.86	40.85	9.76	25565.39	257.41	306.27	608.34	61.95	181.89	10.87	205.21	18.64	78.61	159.68	140.80	6.43	21.97	45.29	1012.57	56.40	5813.41	1742.19	8.65	15.31	170.79	76.39	269.62	4376.38	55.29	7.54	68.62	25.31	225.20	29290.12	34.19	64.17	34.19	89.72	74.17
PG2-1WK	PG	2223.65	19767.69	1292.37	2546.10	80.14	18.92	97.15	96056.00	62.45	16.88	18.92	8.03	21990.11	834.55	336.60	693.06	74.02	71.98	8.71	220.27	20.28	98.51	110.07	131.16	6.67	13.47	33.88	1454.27	27.76	8627.67	2925.69	3.27	18.92	60.41	69.94	372.65	8865.08	95.79	10.75	129.12	24.36	172.66	46285.09	22.32	59.73	23.68	12.79	83.54
PG3-1WK	PG	2050.82	19271.03	1278.40	2862.77	69.50	57.47	77.23	76307.68	70.35	14.51	42.86	12.79	22145.93	373.65	222.43	452.70	55.75	18294.11	22.24	125.34	367.64	91.83	96.13	78.95	5.91	23.96	29.11	789.51	29.97	5369.08	1900.46	14.51	23.96	2334.36	86.68	340.15	2152.21	85.82	7.63	77.23	29.11	165.73	66096.88	20.52	18.80	30.83	90955.42	86.68
PG4-1WK	PG	3417.68	15827.09	805.62	3319.11	134.49	218.57	109.85	86050.95	51.87	4.04	85.21	8.38	9579.62	936.08	520.07	478.03	109.85	54093.20	19.98	288.14	979.57	144.64	170.73	120.00	4.04	59.12	19.98	1156.41	21.43	2597.24	1178.15	18.53	25.78	67.81	193.92	317.13	3907.62	131.59	173.63	157.69	50.42	163.48	33488.14	27.23	27.23	14.18	294610.56	177.98
PG5-1WK	PG	1724.73	23557.59	1412.30	2520.61	56.50	46.39	200.09	111645.20	75.26	8.87	24.03	5.99	26096.02	801.14	596.22	717.44	86.08	60.83	5.27	197.20	20.42	69.48	179.88	109.17	1.00	43.51	32.69	1668.45	13.20	7870.95	3164.96	8.15	26.19	32.69	91.85	445.42	4947.93	41.34	9.60	88.24	19.70	179.16	53024.51	23.30	60.10	31.96	45.67	144.53
	Mean	2298.45	19693.22	1216.00	2788.28	76.74	72.00	118.81	89391.72	60.60	13.03	42.37	8.99	21075.41	640.57	396.32	589.91	77.53	14540.40	13.41	207.23	281.31	96.61	143.30	116.02	4.81	32.41	32.19	1216.24	29.75	6055.67	2182.29	10.62	22.03	533.21	103.76	348.99	4849.84	81.97	41.83	104.18	29.78	181.25	45636.95	25.51	46.01	26.97	77142.83	113.38
	SEM	291.42	1228.54	105.44	146.07	15.72	37.43	21.17	6625.92	5.90	2.97	11.67	1.13	2995.85	135.79	69.71	54.12	9.61	10496.84	3.29	26.01	187.11	13.03	16.86	10.68	1.06	8.29	4.08	156.25	7.27	1058.33	374.15	2.66	2.12	450.90	22.86	29.37	1107.27	15.86	32.96	16.93	5.37	11.33	6664.90	2.43	9.51	3.65	57145.95	20.35
	Min	1724.73	15827.09	805.62	2520.61	43.07	18.64	77.23	76307.68	43.07	4.04	18.92	5.99	9579.62	257.41	222.43	452.70	55.75	60.83	5.27	125.34	18.64	69.48	96.13	78.95	1.00	13.47	19.98	789.51	13.20	2597.24	1178.15	3.27	15.31	32.69	69.94	269.62	2152.21	41.34	7.54	68.62	19.70	163.48	29290.12	20.52	18.80	14.18	12.79	74.17
	Max	3417.68	23557.59	1412.30	3319.11	134.49	218.57	200.09	111645.20	75.26	20.86	85.21	12.79	26096.02	936.08	596.22	717.44	109.85	54093.20	22.24	288.14	979.57	144.64	179.88	140.80	6.67	59.12	45.29	1668.45	56.40	8627.67	3164.96	18.53	26.19	2334.36	193.92	445.42	8865.08	131.59	173.63	157.69	50.42	225.20	66096.88	34.19	64.17	34.19	294610.56	177.98
PG1-2WK	PG	2307.11	19965.94	1057.99	2967.87	41.85	16.84	147.15	67019.30	35.26	30.00	37.90	1.32	21832.38	219.54	219.54	559.13	66.85	140.56	4.99	136.62	19.47	62.91	153.73	127.40	7.62	45.79	23.42	865.82	31.32	4726.38	2151.80	8.94	37.90	70.80	68.17	240.60	2413.73	48.43	1.32	44.48	8.94	190.58	38442.16	10.26	23.42	26.05	1.32	62.91
PG2-2WK	PG	2322.86	20981.28	1156.83	2565.44	91.95	31.07	117.23	75631.28	61.04	24.51	38.56	10.46	19983.83	737.24	323.28	726.01	82.58	103.18	15.15	209.95	12.34	104.12	111.61	103.18	2.97	30.13	43.24	1324.48	107.87	7873.00	2577.61	8.59	27.32	75.09	72.28	342.01	8256.99	104.12	9.53	82.58	26.39	163.13	44243.89	32.94	47.93	42.31	29.20	72.28
PG3-2WK	PG	2869.62	15176.80	1020.44	3254.58	46.11	37.26	65.87	42582.64	35.21	18.86	26.35	12.05	15709.61	172.16	163.99	294.80	42.71	13876.79	18.18	113.57	358.17	67.23	148.31	59.74	5.23	22.27	18.18	542.13	57.01	3715.85	1555.30	14.09	26.35	706.34	51.56	216.45	2070.40	74.73	8.64	31.80	19.54	135.37	39623.55	18.86	16.13	27.03	64395.31	39.30
PG4-2WK	PG	3585.96	15909.34	760.99	3331.58	131.73	180.82	52.89	54634.84	36.52	14.21	72.22	12.72	6177.38	902.31	414.38	396.52	96.03	51244.57	8.26	252.23	856.20	100.49	140.65	96.03	38.01	57.35	24.62	847.27	64.79	2236.70	1100.16	15.70	21.65	33.55	183.80	167.43	7589.13	116.85	134.70	139.17	32.06	151.07	22137.97	20.16	27.60	17.18	262992.69	162.97
PG5-2WK	PG	1818.09	22614.63	1435.68	2450.32	52.37	35.39	250.45	108848.77	76.62	23.26	20.03	15.99	24702.13	788.09	711.28	813.96	80.67	55.60	7.90	210.02	16.80	77.43	189.00	116.24	4.67	53.99	37.01	1777.67	44.29	7758.81	2883.67	8.71	26.50	111.39	73.39	524.52	4924.27	53.99	6.29	110.58	16.80	194.66	61313.36	31.35	64.50	37.82	10.33	148.58
	Mean	2580.73	18929.60	1086.39	2913.96	72.80	60.28	126.72	69743.37	48.93	22.17	39.01	10.51	17681.07	563.87	366.49	558.08	73.77	13084.14	10.90	184.48	252.60	82.44	148.66	100.52	11.70	41.91	29.29	1071.47	61.06	5262.15	2053.71	11.21	27.94	199.43	89.84	298.20	5050.90	79.62	32.10	81.72	20.75	166.96	41152.19	22.71	35.92	30.08	65485.77	97.21
	SEM	301.41	1450.32	109.09	177.45	17.21	30.35	35.33	11263.42	8.49	2.67	9.01	2.47	3225.31	152.79	96.34	97.24	9.04	9906.14	2.47	25.70	164.80	8.47	12.43	11.53	6.62	6.80	4.66	216.27	13.01	1115.38	326.39	1.53	2.68	127.32	23.81	63.34	1276.24	13.49	25.69	20.02	3.98	11.38	6273.97	4.22	8.88	4.48	50926.41	24.61
	Min	1818.09	15176.80	760.99	2450.32	41.85	16.84	52.89	42582.64	35.21	14.21	20.03	1.32	6177.38	172.16	163.99	294.80	42.71	55.60	4.99	113.57	12.34	62.91	111.61	59.74	2.97	22.27	18.18	542.13	31.32	2236.70	1100.16	8.59	21.65	33.55	51.56	167.43	2070.40	48.43	1.32	31.80	8.94	135.37	22137.97	10.26	16.13	17.18	1.32	39.30
	Max	3585.96	22614.63	1435.68	3331.58	131.73	180.82	250.45	108848.77	76.62	30.00	72.22	15.99	24702.13	902.31	711.28	813.96	96.03	51244.57	18.18	252.23	856.20	104.12	189.00	127.40	38.01	57.35	43.24	1777.67	107.87	7873.00	2883.67	15.70	37.90	706.34	183.80	524.52	8256.99	116.85	134.70	139.17	32.06	194.66	61313.36	32.94	64.50	42.31	262992.69	162.97
ZF1-24HR	ZF	2002.72	24419.62	1327.89	2227.22	103.10	16.75	174.83	185772.11	77.86	31.36	28.71	4.80	47266.91	804.50	799.18	1103.39	96.46	306.35	19.41	218.67	41.99	63.25	229.30	142.95	4.80	47.31	69.89	2249.81	67.23	8270.15	3129.21	8.78	35.35	200.07	83.17	521.55	2969.80	77.86	11.44	205.39	28.71	180.15	66196.73	22.07	53.95	32.69	24.72	75.20
ZF2-24HR	ZF	2058.51	23206.95	1278.54	2368.11	97.67	39.12	162.17	159004.73	57.98	20.27	27.22	10.35	37234.47	1724.09	516.43	1117.78	98.66	128.43	27.22	260.41	37.14	133.39	112.56	122.48	1.00	26.22	33.17	2376.05	75.84	7864.60	2822.60	10.35	44.09	83.78	107.59	476.74	10224.35	92.71	19.28	268.35	31.18	171.10	70329.53	30.19	51.03	31.18	13.32	80.80
ZF3-24HR	ZF	2246.30	20732.40	1280.17	2426.05	78.13	40.97	70.35	127843.24	58.25	3.81	40.10	26.28	32261.16	608.72	345.15	613.91	62.57	23027.61	15.04	116.15	377.13	78.13	95.41	102.32	7.27	40.97	18.50	1265.48	8.13	5363.33	1794.35	20.23	12.45	4144.00	86.77	337.38	2247.17	68.62	6.40	167.14	18.50	75.53	83246.56	13.32	19.36	7.27	134756.52	68.62
ZF4-24HR	ZF	2590.66	21880.66	943.44	2704.57	123.58	158.06	77.12	97891.02	29.16	9.67	90.61	2.18	10894.20	1459.04	649.67	423.35	101.10	67722.49	5.17	218.01	786.07	108.59	108.59	62.13	57.63	93.61	39.65	1343.63	41.15	3394.04	1393.09	17.16	27.66	32.15	143.07	201.52	8557.52	122.08	189.53	316.93	38.15	111.59	22634.57	27.66	18.66	11.17	488407.69	116.09
ZF5-24HR	ZF	1924.72	24209.29	1317.81	2355.49	49.73	49.73	214.19	135137.08	65.59	13.83	35.54	20.51	32393.82	1373.75	790.21	834.46	78.11	43.89	11.33	210.01	20.51	68.93	190.81	129.04	1.00	51.40	39.71	2216.91	53.07	9639.26	3064.25	13.83	36.37	64.76	81.45	599.04	6422.71	58.08	13.00	135.72	29.69	164.10	57390.71	31.36	58.08	54.74	17.17	118.18
	Mean	2164.58	22889.78	1229.57	2416.29	90.44	60.93	139.73	141129.64	57.77	15.79	44.44	12.82	32010.11	1194.02	620.13	818.58	87.38	18245.75	15.63	204.65	252.57	90.46	147.33	111.78	14.34	51.90	40.18	1890.38	49.08	6906.28	2440.70	14.07	31.18	904.95	100.41	427.25	6084.31	83.87	47.93	218.71	29.25	140.49	59959.62	24.92	40.22	27.41	124643.88	91.78
	SEM	119.00	701.95	72.21	79.05	12.49	24.89	28.30	14823.10	8.01	4.73	11.78	4.60	5942.04	209.50	86.09	135.83	7.41	13138.08	3.72	23.82	149.12	13.28	26.47	14.03	10.89	11.27	8.37	240.95	11.83	1117.23	355.24	2.11	5.36	810.26	11.65	70.67	1545.88	11.12	35.46	33.04	3.15	20.15	10218.80	3.31	8.73	8.54	94609.96	10.54
	Min	1924.72	20732.40	943.44	2227.22	49.73	16.75	70.35	97891.02	29.16	3.81	27.22	2.18	10894.20	608.72	345.15	423.35	62.57	43.89	5.17	116.15	20.51	63.25	95.41	62.13	1.00	26.22	18.50	1265.48	8.13	3394.04	1393.09	8.78	12.45	32.15	81.45	201.52	2247.17	58.08	6.40	135.72	18.50	75.53	22634.57	13.32	18.66	7.27	13.32	68.62
	Max	2590.66	24419.62	1327.89	2704.57	123.58	158.06	214.19	185772.11	77.86	31.36	90.61	26.28	47266.91	1724.09	799.18	1117.78	101.10	67722.49	27.22	260.41	786.07	133.39	229.30	142.95	57.63	93.61	69.89	2376.05	75.84	9639.26	3129.21	20.23	44.09	4144.00	143.07	599.04	10224.35	122.08	189.53	316.93	38.15	180.15	83246.56	31.36	58.08	54.74	488407.69	118.18
ZF1-48HR	ZF	2000.36	24815.70	1309.92	2224.37	73.26	30.29	131.56	182467.05	60.98	18.02	5.75	21.09	40579.30	625.61	686.98	883.38	125.42	502.87	24.16	186.80	51.78	57.91	165.31	128.49	14.95	64.05	18.02	1938.99	39.50	7824.64	3316.81	21.09	39.50	143.83	110.08	435.36	3933.60	91.67	14.95	165.31	14.95	171.45	60304.52	18.02	36.43	18.02	11.88	134.63
ZF2-48HR	ZF	2268.89	20354.56	1288.75	2430.21	77.86	33.96	140.14	136237.02	73.78	23.75	45.19	12.52	28847.09	1351.03	484.21	942.63	85.01	102.37	23.75	314.73	25.79	99.30	143.21	135.04	1.02	31.92	34.98	1899.29	96.24	6132.29	2161.69	7.42	44.17	93.18	82.97	388.24	6826.55	87.05	15.58	252.45	30.90	150.35	56213.48	42.13	69.70	19.67	12.52	93.18
ZF3-48HR	ZF	2001.08	21959.05	1292.63	2546.46	59.63	42.42	75.04	123575.32	60.54	9.81	46.05	12.53	29640.56	564.25	301.52	636.72	70.51	22379.41	11.62	113.09	386.68	73.22	110.37	79.57	1.00	46.95	24.30	1180.29	37.89	6501.81	2290.98	13.43	23.40	2727.64	65.98	306.05	2683.25	65.98	10.71	150.23	32.46	94.97	73827.15	14.34	24.30	8.90	130041.97	67.79
ZF4-48HR	ZF	2508.58	21881.31	1008.10	2613.85	134.80	167.42	75.50	96476.54	35.46	7.29	68.08	5.81	9957.57	1445.49	415.03	469.89	93.29	60318.36	17.67	180.77	597.40	111.08	108.12	68.08	32.50	84.39	14.71	1123.75	33.98	3997.19	1602.66	10.26	14.71	33.98	134.80	185.21	4357.48	96.25	59.19	244.52	45.84	90.32	21163.69	26.57	25.08	14.71	421267.00	131.84
ZF5-48HR	ZF	2043.31	23249.32	1235.17	2464.98	65.82	40.56	176.78	140035.44	78.06	11.48	20.67	24.49	30468.24	1303.28	774.47	845.64	88.01	65.82	15.31	176.02	25.26	63.52	166.07	140.05	1.00	42.09	18.37	2248.41	35.97	9295.91	3172.87	13.01	24.49	62.76	88.78	515.81	4607.01	48.98	9.19	146.17	19.90	130.10	59671.47	25.26	59.70	40.56	50.51	128.57
	Mean	2164.44	22451.99	1226.91	2455.97	82.27	62.93	119.80	135758.27	61.76	14.07	37.15	15.29	27898.55	1057.93	532.44	755.65	92.45	16673.77	18.50	194.28	217.38	81.01	138.62	110.25	10.09	53.88	22.08	1678.15	48.72	6750.37	2509.00	13.04	29.25	612.28	96.52	366.13	4481.58	77.99	21.92	191.74	28.81	127.44	54236.06	25.26	43.04	20.37	110276.78	111.20
	SEM	99.40	748.02	56.12	66.14	13.50	26.21	19.70	13949.39	7.43	3.00	10.86	3.34	4965.97	190.65	87.15	88.08	9.07	11724.63	2.43	32.92	117.07	10.34	12.68	15.09	6.22	9.23	3.58	223.31	11.92	884.81	322.71	2.28	5.46	529.15	11.89	56.58	673.21	8.91	9.40	23.42	5.38	15.65	8797.36	4.79	9.24	5.37	81722.69	13.20
	Min	2000.36	20354.56	1008.10	2224.37	59.63	30.29	75.04	96476.54	35.46	7.29	5.75	5.81	9957.57	564.25	301.52	469.89	70.51	65.82	11.62	113.09	25.26	57.91	108.12	68.08	1.00	31.92	14.71	1123.75	33.98	3997.19	1602.66	7.42	14.71	33.98	65.98	185.21	2683.25	48.98	9.19	146.17	14.95	90.32	21163.69	14.34	24.30	8.90	11.88	67.79
	Max	2508.58	24815.70	1309.92	2613.85	134.80	167.42	176.78	182467.05	78.06	23.75	68.08	24.49	40579.30	1445.49	774.47	942.63	125.42	60318.36	24.16	314.73	597.40	111.08	166.07	140.05	32.50	84.39	34.98	2248.41	96.24	9295.91	3316.81	21.09	44.17	2727.64	134.80	515.81	6826.55	96.25	59.19	252.45	45.84	171.45	73827.15	42.13	69.70	40.56	421267.00	134.63
ZF1-1WK	ZF	2359.89	21513.92	1164.86	2445.69	64.34	17.08	122.78	138406.64	51.90	10.87	8.38	14.60	36880.18	580.40	393.87	883.82	68.07	367.76	22.06	167.55	43.20	87.97	141.44	109.11	2.16	49.42	25.79	1459.58	65.58	8055.24	2735.43	1.24	30.76	303.10	68.07	372.73	3410.67	63.10	9.62	106.62	25.79	82.99	59951.32	18.33	53.15	18.33	15.84	94.18
ZF2-1WK	ZF	2173.39	21185.51	1272.52	2468.56	114.02	23.59	127.67	137781.70	61.12	3.11	15.06	3.11	30407.49	1468.73	317.05	849.39	93.54	125.96	13.35	199.33	21.88	122.55	103.78	139.61	1.71	15.06	15.06	1958.41	32.12	11033.66	3354.08	1.71	30.41	47.47	83.30	438.19	7820.90	93.54	1.71	216.39	23.59	62.83	56846.67	13.35	71.36	8.23	8.23	88.42
ZF3-1WK	ZF	3830.66	15872.20	862.68	2757.56	74.81	27.02	94.86	96115.70	36.27	6.98	27.02	3.89	21999.35	318.42	216.66	343.09	31.64	18201.87	11.60	94.86	323.05	39.35	93.32	62.48	1.54	40.90	3.89	713.12	3.89	4698.70	1507.16	13.14	19.31	1678.30	33.19	278.33	2492.37	54.77	1.54	82.52	19.31	47.06	49136.74	6.98	6.98	5.43	102156.50	23.94
ZF4-1WK	ZF	6071.99	12804.88	572.01	3252.17	126.53	100.04	68.73	65805.94	18.16	2.41	56.69	2.41	7160.42	620.18	302.31	309.54	51.88	51049.45	10.94	181.91	441.98	66.33	100.04	54.28	20.57	92.81	2.41	776.70	22.98	2139.65	952.49	22.98	2.41	15.76	85.59	140.97	6059.95	95.22	83.18	162.65	27.80	47.06	17283.84	2.41	22.98	2.41	340819.09	63.92
ZF5-1WK	ZF	2800.98	20190.04	937.86	2727.10	57.85	26.19	201.55	133391.88	55.42	9.96	7.52	8.33	25959.60	764.94	626.94	650.48	61.91	50.55	17.26	124.42	36.75	74.09	125.24	109.81	1.00	49.74	23.76	1804.07	50.55	8492.61	1870.64	5.90	14.02	35.94	60.29	537.64	3530.80	35.94	8.33	158.52	15.64	53.80	44728.75	16.45	49.74	22.13	6.71	96.82
	Mean	3447.38	18313.31	961.99	2730.22	87.51	38.78	123.12	114300.37	44.57	6.67	22.93	6.47	24481.41	750.53	371.37	607.26	61.41	13959.12	15.04	153.61	173.37	78.06	112.76	95.06	5.40	49.59	14.18	1342.38	35.02	6883.97	2083.96	8.99	19.38	416.11	66.09	353.57	4662.94	68.51	20.88	145.34	22.43	58.75	45589.46	11.50	40.84	11.31	88601.27	73.46
	SEM	716.21	1707.59	122.50	145.36	13.79	15.41	22.28	14455.73	7.78	1.72	9.13	2.28	4986.03	193.48	69.81	121.53	10.13	9907.63	2.07	19.22	87.50	13.66	8.94	16.01	3.80	12.52	4.86	257.13	10.72	1556.66	429.89	4.10	5.33	319.89	9.48	67.92	987.06	11.44	15.66	23.42	2.21	6.72	7574.69	2.98	11.46	3.81	66084.29	13.68
	Min	2173.39	12804.88	572.01	2445.69	57.85	17.08	68.73	65805.94	18.16	2.41	7.52	2.41	7160.42	318.42	216.66	309.54	31.64	50.55	10.94	94.86	21.88	39.35	93.32	54.28	1.00	15.06	2.41	713.12	3.89	2139.65	952.49	1.24	2.41	15.76	33.19	140.97	2492.37	35.94	1.54	82.52	15.64	47.06	17283.84	2.41	6.98	2.41	6.71	23.94
	Max	6071.99	21513.92	1272.52	3252.17	126.53	100.04	201.55	138406.64	61.12	10.87	56.69	14.60	36880.18	1468.73	626.94	883.82	93.54	51049.45	22.06	199.33	441.98	122.55	141.44	139.61	20.57	92.81	25.79	1958.41	65.58	11033.66	3354.08	22.98	30.76	1678.30	85.59	537.64	7820.90	95.22	83.18	216.39	27.80	82.99	59951.32	18.33	71.36	22.13	340819.09	96.82
ZF1-2WK	ZF	2602.18	20104.13	1120.05	2468.46	76.12	16.51	159.89	149578.98	53.57	6.85	14.90	6.85	29033.93	501.43	329.05	755.96	80.95	209.83	31.01	130.89	24.57	58.40	188.89	113.17	1.61	34.23	24.57	1389.09	53.57	8086.04	2639.23	3.62	21.35	214.67	60.01	340.32	2352.47	47.12	3.62	97.06	10.07	85.79	54908.29	8.46	31.01	13.29	10.07	109.95
ZF2-2WK	ZF	2486.71	19898.89	1105.98	2642.93	102.71	16.02	121.68	148307.64	43.11	13.31	4.28	2.48	25419.10	994.91	340.21	699.62	79.24	119.87	8.80	199.34	22.35	98.20	86.46	92.78	1.00	37.70	23.25	1618.90	47.63	7312.49	2291.65	3.38	14.22	28.67	70.21	317.64	7208.64	56.66	4.28	220.11	12.41	49.44	45448.26	13.31	45.82	8.80	8.80	67.50
ZF3-2WK	ZF	4930.81	12666.50	739.46	3131.81	59.31	16.71	64.05	91161.20	27.75	4.08	16.71	1.58	18241.82	163.47	114.55	284.98	37.22	17899.38	18.28	98.77	182.40	53.00	89.30	57.74	1.58	19.86	7.24	501.17	18.28	2394.85	709.48	2.50	8.82	1118.20	35.64	206.07	1152.92	53.00	2.50	84.56	5.66	24.60	42854.95	4.08	13.55	1.58	87585.30	38.80
ZF4-2WK	ZF	3925.87	17132.47	737.29	2916.72	163.46	157.80	70.17	94868.24	22.12	10.81	53.21	2.83	7131.41	861.66	296.31	304.79	81.48	50522.11	13.64	171.94	508.32	78.65	126.71	84.31	13.64	73.00	5.16	921.03	10.81	3578.18	1328.08	13.64	13.64	24.94	101.27	191.72	4228.33	92.79	36.25	225.64	27.77	36.25	17262.50	2.83	27.77	2.83	379731.72	95.61
ZF5-2WK	ZF	3807.16	16345.02	746.39	3114.10	56.47	6.29	250.90	102325.60	31.38	3.15	9.43	3.14	22247.03	721.30	457.88	498.65	47.06	62.74	9.43	75.28	9.43	50.19	241.49	97.23	3.15	15.70	25.11	1248.16	47.06	5870.67	1985.13	3.14	15.70	25.11	43.92	439.06	2979.25	31.38	9.43	97.23	3.15	59.60	38090.26	12.56	21.97	3.15	3.14	84.69
	Mean	3550.55	17229.40	889.83	2854.80	91.61	42.67	133.34	117248.33	35.59	7.64	19.71	3.38	20414.66	648.55	307.60	508.80	65.19	13762.79	16.23	135.24	149.41	67.69	146.57	89.05	4.20	36.10	17.07	1135.67	35.47	5448.45	1790.71	5.26	14.75	282.32	62.21	298.96	3584.32	56.19	11.22	144.92	11.81	51.14	39712.85	8.25	28.02	5.93	93467.81	79.31
	SEM	455.14	1360.18	91.15	130.76	19.75	28.85	34.24	13065.31	5.66	1.94	8.65	0.91	3767.36	146.22	55.45	97.29	9.55	9812.91	4.07	22.80	95.19	9.11	30.07	9.13	2.39	10.12	4.46	194.81	8.70	1082.41	345.82	2.10	2.01	212.13	11.48	45.73	1033.10	10.12	6.37	31.92	4.31	10.49	6246.28	2.13	5.35	2.22	73548.02	12.28
	Min	2486.71	12666.50	737.29	2468.46	56.47	6.29	64.05	91161.20	22.12	3.15	4.28	1.58	7131.41	163.47	114.55	284.98	37.22	62.74	8.80	75.28	9.43	50.19	86.46	57.74	1.00	15.70	5.16	501.17	10.81	2394.85	709.48	2.50	8.82	24.94	35.64	191.72	1152.92	31.38	2.50	84.56	3.15	24.60	17262.50	2.83	13.55	1.58	3.14	38.80
	Max	4930.81	20104.13	1120.05	3131.81	163.46	157.80	250.90	149578.98	53.57	13.31	53.21	6.85	29033.93	994.91	457.88	755.96	81.48	50522.11	31.01	199.34	508.32	98.20	241.49	113.17	13.64	73.00	25.11	1618.90	53.57	8086.04	2639.23	13.64	21.35	1118.20	101.27	439.06	7208.64	92.79	36.25	225.64	27.77	85.79	54908.29	13.31	45.82	13.29	379731.72	109.95
RNALater1	RNALater	1661.86	27801.29	1385.20	2260.02	73.53	25.42	131.49	190284.22	52.75	11.20	9.56	22.68	41821.27	773.93	681.53	1067.54	82.83	440.41	10.65	194.91	49.47	50.02	146.25	96.50	13.93	37.45	23.78	2224.48	19.40	10729.31	3804.06	16.67	21.04	75.72	92.67	416.90	4173.13	54.94	18.31	156.64	21.59	147.89	66170.60	35.26	40.18	16.12	7.92	107.98
RNALater2	RNALater	1480.32	26871.83	1622.47	2241.07	99.04	25.69	97.09	170961.09	65.93	8.16	18.55	8.81	41874.49	2247.56	669.60	1222.63	110.72	114.61	13.35	241.19	50.35	85.40	78.91	116.56	1.00	25.04	30.23	2633.12	15.95	10080.25	3264.70	4.92	20.49	49.06	86.70	473.57	10037.41	83.46	18.55	335.31	23.74	98.39	71542.93	28.28	69.18	7.51	1.02	103.58
RNALater3	RNALater	1665.20	24987.07	1419.48	2448.94	92.10	51.95	82.46	137248.95	66.40	7.78	42.31	29.46	41174.99	770.64	361.11	755.38	77.64	26369.86	16.61	134.66	384.39	67.20	82.46	68.01	33.48	28.66	18.22	1295.81	6.98	7873.28	2770.14	20.63	23.04	4234.03	77.64	367.53	3657.47	71.22	7.78	178.82	14.20	72.82	88918.87	18.22	22.23	4.57	151485.55	67.20
RNALater4	RNALater	2232.26	24273.99	1046.38	2551.00	129.14	143.06	76.25	98878.48	63.72	1.39	120.79	24.75	13988.03	1640.71	592.63	528.60	136.10	64159.55	16.39	195.95	697.02	92.95	69.29	66.50	116.61	94.34	21.96	1366.51	8.04	3969.32	1831.40	37.27	9.44	38.66	154.19	225.18	7557.57	77.64	193.16	321.22	45.62	67.89	28883.88	27.53	27.53	6.65	440807.81	184.81
RNALater5	RNALater	1760.99	26987.56	1397.84	2177.24	54.15	33.77	215.61	149092.56	79.90	8.56	12.85	49.86	38256.36	1513.71	815.85	985.89	82.58	132.47	10.17	162.51	33.77	48.25	131.39	105.65	1.00	35.38	29.48	2542.53	18.75	9986.22	3827.22	10.17	20.89	42.89	100.82	623.81	7720.98	37.52	19.82	188.25	26.26	119.59	68072.41	41.28	53.61	27.33	403.35	170.55
	Mean	1760.13	26184.35	1374.27	2335.65	89.59	55.98	120.58	149293.06	65.74	7.42	40.81	27.11	35423.03	1389.31	624.14	912.01	97.97	18243.38	13.43	185.84	243.00	68.76	101.66	90.64	33.20	44.17	24.73	2012.49	13.82	8527.68	3099.50	17.93	18.98	888.07	102.40	421.40	6629.31	64.96	51.52	236.05	26.28	101.32	64717.74	30.11	42.55	12.44	118541.13	126.82
	SEM	126.47	663.90	92.69	70.35	12.60	22.30	25.61	15550.74	4.32	1.62	20.80	6.65	5399.68	280.78	74.93	122.00	11.17	12545.79	1.36	17.91	131.24	9.05	15.50	10.07	21.68	12.74	2.28	286.53	2.65	1236.77	372.14	5.53	2.43	836.51	13.49	65.24	1194.43	8.35	35.48	38.06	5.24	14.90	9822.70	3.89	8.59	4.21	85732.01	22.05
	Min	1480.32	24273.99	1046.38	2177.24	54.15	25.42	76.25	98878.48	52.75	1.39	9.56	8.81	13988.03	770.64	361.11	528.60	77.64	114.61	10.17	134.66	33.77	48.25	69.29	66.50	1.00	25.04	18.22	1295.81	6.98	3969.32	1831.40	4.92	9.44	38.66	77.64	225.18	3657.47	37.52	7.78	156.64	14.20	67.89	28883.88	18.22	22.23	4.57	1.02	67.20
	Max	2232.26	27801.29	1622.47	2551.00	129.14	143.06	215.61	190284.22	79.90	11.20	120.79	49.86	41874.49	2247.56	815.85	1222.63	136.10	64159.55	16.61	241.19	697.02	92.95	146.25	116.56	116.61	94.34	30.23	2633.12	19.40	10729.31	3827.22	37.27	23.04	4234.03	154.19	623.81	10037.41	83.46	193.16	335.31	45.62	147.89	88918.87	41.28	69.18	27.33	440807.81	184.81
Supplementary Table 1. Nanostring nCounter results: normalized count values, mean, standard error of the mean (SEM), minimum, and maximum abundance of 50 transcripts from the liver of smallmouth bass. Transcript abundance analyzed with the Nanostring nCounter� with formalin fixed (10% neutral buffered formalin (NBF) and Z-Fix� (ZF)) and non-formalin fixed (PAXgene� (PG)) laser microdissected samp…
[truncated: 1 more columns]
